# Supplementary material for: Macrophage-Associated Lipin-1 Promotes β-Oxidation in Response to Proresolving Stimuli
Source: Immunohorizons. Author manuscript; Available in PMC 2020 Dec 16. (PMC7739271; doi:10.4049/immunohorizons.2000047)
Supplement: Supplemental Figure [file NIHMS1651551-supplement-Supplemental_Figure.xls]

## Sheet: Sheet2
Supplemental table I	Central Carbon Analysis of Untreated and IL-4 Treated BMDMs
	WT Untreated			KO Untreated			WT-IL-4 Treated			KO IL-4 Treated
Metabolite	Mean	SD	N	Mean	SD	N	Mean	SD	N	Mean	SD	N
Glucose	51.1775	27.3505	6	69.9637	27.0235	6	53.4648	42.3723	6	70.0543	24.8952	6
AMP	1.38027	0.36445	6	1.6446	0.481464	6	2.31558	0.523305	6	2.12143	0.495969	6
ADP	0.541183	0.154614	6	0.68785	0.193824	6	0.8758	0.253646	6	0.617117	0.114264	6
ATP	0.19785	0.0551202	6	0.241817	0.0509788	6	0.27355	0.0562435	6	0.24	0.0464705	6
GMP	11.496	2.06806	6	15.5317	3.18161	6	15.2918	3.2482	6	14.3304	3.3127	6
GDP	0.09315	0.0208604	6	0.119717	0.0296502	6	0.147883	0.0301609	6	0.109783	0.0187231	6
GTP	0.0303333	0.00542832	6	0.0362333	0.012802	6	0.0434833	0.00905283	6	0.0303	0.00383093	6
UMP	11.5943	2.22809	6	15.8431	3.21107	6	18.004	3.19011	6	16.8418	4.16485	6
UDP	0.19605	0.0479549	6	0.210183	0.0568702	6	0.235133	0.0533578	6	0.1803	0.0273772	6
UTP	4.7272	1.41691	6	4.81665	1.5662	6	5.48045	1.23303	6	4.4085	0.916822	6
cyclic-ADPR	0.263783	0.0447516	6	0.340567	0.0669354	6	0.351883	0.0508543	6	0.326667	0.0508126	6
cyclic-AMP	0.00155	0.000225832	6	0.00215	0.000622093	6	0.00361667	0.000649359	6	0.0031	0.000501996	6
cyclic-GMP	N/D	N/D	6	N/D	N/D	6	N/D	N/D	6	N/D	N/D	6
cyclic-UMP	0.00266667	0.00112546	6	0.00365	0.00184689	6	0.00371667	0.00205077	6	0.00446667	0.00164276	6
6P-Gluconate	0.00951667	0.0021151	6	0.0167333	0.00313858	6	0.0162167	0.00197121	6	0.0207333	0.00780735	6
Acetoacetyl-CoA	N/D	N/D	6	N/D	N/D	6	N/D	N/D	6	N/D	N/D	6
Acetyl-CoA	0.00601667	0.00113563	6	0.00571667	0.00180601	6	0.00738333	0.00167143	6	0.00588333	0.00127345	6
Acetylglucosamine-1P	0.123567	0.0298991	6	0.13195	0.0297617	6	0.136067	0.0450013	6	0.10845	0.0204964	6
Acetylglucosamine-6P	0.347533	0.102871	6	0.405533	0.115073	6	0.513167	0.172272	6	0.412783	0.0933451	6
Acetyl-Phosphate	0.342767	0.0649185	6	0.45285	0.096857	6	0.495983	0.100028	6	0.46855	0.107592	6
ADP-Glucose	0.00256667	0.000550151	6	0.00305	0.000728697	6	0.00298333	0.000694022	6	0.0026	0.000689928	6
DHAP	0.0317167	0.00814332	6	0.0438167	0.0164755	6	0.0534167	0.0146018	6	0.0505167	0.0114956	6
Erythrose-4P	0.0275667	0.00696927	6	0.0480667	0.0246901	6	0.0577833	0.00918116	6	0.0370333	0.00708792	6
Fructose-1P	0.00295	0.00206567	6	0.00541667	0.00376001	6	0.00391667	0.00187874	6	0.00893333	0.00761332	6
Fructose-6P	0.0441167	0.0164953	6	0.0498167	0.0149413	6	0.0640833	0.0199037	6	0.0576167	0.017363	6
Fructose-1,6-bisP	0.0146	0.0061971	6	0.0197	0.00869667	6	0.0196	0.0100391	6	0.0242167	0.0112803	6
Glucosamine-6P	0.03235	0.00806244	6	0.0422667	0.00889936	6	0.04035	0.00801966	6	0.0393167	0.00815436	6
Glucose-1P	0.0235167	0.0100621	6	0.0321667	0.00967547	6	0.0384833	0.011232	6	0.03615	0.0127554	6
Glucose-6P	0.0649333	0.0160136	6	0.0915333	0.0231426	6	0.104433	0.0222735	6	0.0984333	0.0248921	6
Glucose-1,6-bisP	0.0211167	0.00620271	6	0.03325	0.0159498	6	0.0428667	0.0110308	6	0.04135	0.0132348	6
Glyceraldehyde-3P	0.0533667	0.0143418	6	0.120333	0.0495269	6	0.136517	0.0414682	6	0.112767	0.0251037	6
Glycerate-2,3P	0.00271667	0.00110348	6	0.00133333	0.000500666	6	0.000633333	0.000121106	6	0.000516667	0.000231661	6
Glycerate-2P	0.00621667	0.00229732	6	0.00745	0.00294669	6	0.00803333	0.00359926	6	0.00901667	0.00382487	6
Glycerate-3P	0.0475	0.0195813	6	0.06135	0.0265797	6	0.0653	0.0284675	6	0.07625	0.0338351	6
Glycerol-3P	0.647267	0.101998	6	0.99715	0.180169	6	0.981983	0.223631	6	0.863083	0.215956	6
Hs-CoA	0.0456667	0.00880538	6	0.0470833	0.0104739	6	0.0517	0.0126346	6	0.0443	0.00933959	6
Malonyl-CoA	N/D	N/D	6	N/D	N/D	6	N/D	N/D	6	N/D	N/D	6
Mannose-6P	0.00835	0.00274791	6	0.0119333	0.00339804	6	0.0145833	0.00396657	6	0.01255	0.00345297	6
NAD+	0.274	0.0668118	6	0.35895	0.0845065	6	0.388383	0.0825842	6	0.355067	0.0813606	6
NADH	0.246483	0.0356814	6	0.396867	0.134174	6	0.51585	0.121036	6	0.3515	0.0532858	6
NADP+	0.103333	0.0216819	6	0.121167	0.0233854	6	0.1431	0.0328088	6	0.11395	0.0248366	6
NADPH	0.05775	0.0143802	6	0.1506	0.0603125	6	0.112183	0.035413	6	0.175233	0.115938	6
PEP	0.0281833	0.0104544	6	0.0358833	0.0162423	6	0.0379167	0.0162661	6	0.0449167	0.021361	6
Phosphocreatine	0.16505	0.0265803	6	0.260817	0.108731	6	0.274733	0.0412935	6	0.233767	0.0696576	6
Ribose-1,5bisP	0.00215	0.000791833	6	0.00211667	0.000470815	6	0.00238333	0.000856543	6	0.00195	0.000659545	6
Ribose-5P	0.0497667	0.0157618	6	0.0730167	0.0140474	6	0.0847167	0.0254765	6	0.0780333	0.0157836	6
Ribulose-5P	0.203083	0.0666668	6	0.219367	0.0512906	6	0.263083	0.101463	6	0.182767	0.0513065	6
Ribulose-1,5bisP	0.0183167	0.00429484	6	0.0235167	0.00381755	6	0.0248833	0.00746416	6	0.0241167	0.00486679	6
Sedoheptulose-7P	0.0334667	0.00911804	6	0.0492333	0.0155053	6	0.0490167	0.0152733	6	0.0530333	0.019157	6
Succinyl-CoA	0.0103167	0.00233445	6	0.0134833	0.00441244	6	0.0293333	0.00752241	6	0.0234	0.00600933	6
UDP-acetylglucosamine	0.894967	0.219198	6	1.08968	0.280935	6	1.09593	0.256028	6	0.93945	0.237159	6
UDP-Glucose	0.391583	0.0845117	6	0.4996	0.0890816	6	0.546683	0.106158	6	0.52665	0.126719	6
Acetoacetate	N/D	N/D	6	N/D	N/D	6	N/D	N/D	6	N/D	N/D	6
α-Ketoglutarate	4.13838	0.75903	6	4.59542	1.20611	6	3.78465	0.514762	6	3.98525	0.79468	6
Citrate	13.623	2.54623	6	18.9056	6.15514	6	15.8909	1.17582	6	17.6947	6.25746	6
Fumarate	18.4586	4.86432	6	18.2534	4.87964	6	19.4798	4.31749	6	15.4841	2.95582	6
Glycolate	15.9811	3.95365	6	22.0699	5.84236	6	19.9411	2.78066	6	20.9185	4.66375	6
Isocitrate	0.0661	0.0231132	6	0.139317	0.0540522	6	0.114633	0.039694	6	0.20935	0.128337	6
Latate	1766.93	578.485	6	1746.81	601.604	6	2685.47	806.811	6	1872.39	385.28	6
Malate	58.9155	14.1378	6	72.1215	15.9447	6	87.0653	20.4961	6	73.4345	14.7826	6
Pyruvate	30.741	8.55534	6	36.2886	7.76691	6	37.7785	7.98538	6	35.6054	5.54853	6
Succinate	31.8786	7.4046	6	34.6248	11.9098	6	52.0693	11.8811	6	36.1452	6.06897	6
